# Supplementary material for: Translating a Preclinical Hydrogel Platform into a Human Therapeutic for Delivering Targeted Low-Dose Anti-CTLA-4
Source: Gels. 2026 Jun 2;12(6):489. doi: 10.3390/gels12060489 (PMC13298415; doi:10.3390/gels12060489)
Supplement: Supplementary file 1 [file gels-12-00489-s001.zip]

Archive with 1 entries (1 files):
- gels-4301933-supplementary.pdf
